# Supplementary material for: Evidence of a Critical Role for Cellodextrin Transporte 2 (CDT-2) in Both Cellulose and Hemicellulose Degradation and Utilization in Neurospora crassa
Source: PLoS One. 2014 Feb 20;9(2):e89330. doi: 10.1371/journal.pone.0089330 (PMC3930720; doi:10.1371/journal.pone.0089330)
Supplement: Table S1 — Primers used in cloning and quantitative real-time PCR. (XLSX) [file pone.0089330.s001.xlsx]

## Sheet: Sheet1
Table S1 Primers used in cloning and quantitative real-time PCR
Primer name	Sequence(5'-3')	Purpose
PGK1p-F	GCATACTAGTAAAAATGTACACCGCCGACCCCTCCGC	PGK1 promoter inserted intopRS423 and pRS424
PGK1p-R	ATGAATTCTTAATGATGATGATGATGATGCTTCCCAGCCGGCTGCTTTTCC
NCU08114-AF	TACTTCCAATCCAATGCAATGGGCATCTTCAACAAGAAG	clone cdt-2 into pMF272 under ccg-1 promoter
NCU08114-R	CTCCCACTACCAATGCCAGCAACAGACTTGCCCTC
△CDT2-F-N	ATAAGAATGCGGCCGCATGGACTAGCCTAGCCTG	clone cdt-2 into pMF272 under native promoter
△CDT2-R-N	CCTTAATTAAAGCAACAGACTTGCCCTCATGCTCG
8114(GFP)-F	TATTAAACTAGTATGGGCATCTTCAACAAGAAGC	clone cdt-2 into pRS424 under PGK1 promoter
8114(GFP)-R	TTATAAGAATTCAGCAACAGACTTGCCCTCATG
1900-F	GCATACTAGTAAAAATGTACACCGCCGACCCCTCCGC	clone gh43-2 into pRS423 under PGK1 promoter
1900-R	ATGAATTCTTAATGATGATGATGATGATGCTTCCCAGCCGGCTGCTTTTCC
ActinT-F	TGATCTTACCGACTACCT	qRT-PCR
ActinT-R	CAGAGCTTCTCCTTGATG	qRT-PCR
801RT-F	CGAGACTGAGGAGATGAG	qRT-PCR
801RT-R	GTATTGAAGTAACCGAGACC	qRT-PCR
8114RT-F	CTTTATCTGGGTGTTCGG	qRT-PCR
8114RT-R	GTTCGCATAAGTATTGAGC	qRT-PCR
8189TRT-F	AGCATGTCGCTGCCATTA	qRT-PCR
8189TRT-R	GCCATTCTTATACGCCTCCT	qRT-PCR
2855TRT-F	CTTCAACAACGGCTTCTA	qRT-PCR
2855TRT-R	TGCCAGTTCACAGAGTAA	qRT-PCR
1900RT-F	TATGGACCGTTTACCTAT	qRT-PCR
1900RT-R	GATCTCCTTAACCTTCAC	qRT-PCR
9652RT-F	TTGCTCATCATGTCGTCT	qRT-PCR
9652RT-R	CTTCACCTTACCCTCGTTC	qRT-PCR
7340RT-F	ATCTGGGAAGCGAACAAAG	qRT-PCR
7340RT-R	TAGCGGTCGTCGGAATAG	qRT-PCR
9680RT-F	CCCATCACCACTACTACC	qRT-PCR
9680RT-R	CCAGCCCTGAACACCAAG	qRT-PCR
762RT-F	GAGTTCACATTCCCTGACA	qRT-PCR
762RT-R	CGAAGCCAACACGGAAGA	qRT-PCR
4870RT-F	CCAAGATGGAGATATACC	qRT-PCR
4870RT-R	ATAATCAAACCCAAACAC	qRT-PCR
